# Supplementary material for: To Be FAIR: Theory Specification Needs an Update
Source: Perspect Psychol Sci. 2026 Jan 22;21(2):173–91. doi: 10.1177/17456916251401850 (PMC12960757; doi:10.1177/17456916251401850)
Supplement: sj-csv-1-pps-10.1177_17456916251401850 – Supplemental material for To Be FAIR: Theory Specification Needs an Update [file sj-csv-1-pps-10.1177_17456916251401850.csv]

Criterion	Original	Lamprecht	Theory	Lamprecht action	Our action	Implementation
F1	(Meta)data are assigned a globally unique and persistent identifier	Software and its associated metadata have a global, unique and persistent identifier for each released version	Theory (meta)data has a global, unique and persistent identifier	Rephrased	Rephrased	Zenodo
F2	Data are described with rich metadata	Software is described with rich metadata	Theory is described with rich metadata	Rephrased	Rephrased	This paper takes first step; further work is needed
F3	Metadata clearly and explicitly include the identifier of the data it describes	Metadata clearly and explicitly include identifiers for all the versions of the software it describes	Metadata clearly and explicitly include identifiers for all the versions of the theory it describes	Rephrased and extended	Rephrased and extended	Reference DOI of theories and operationalizations
F4	(Meta)data are registered or indexed in a searchable resource	Software and its associated metadata are included in a searchable software registry	Theory and its associated metadata are included in a searchable repository	Rephrased	Rephrased, needs work	Zenodo
A1	(Meta)data are retrievable by their identifier using a standardized communications protocol	Software and its associated metadata are accessible by their identifier using a standardized communications protocol	Theory and its associated metadata are accessible by their identifier using a standardized communications protocol	Rephrased	Rephrased	Git/GitHub
A1.1	The protocol is open, free, and universally implementable	The protocol is open, free, and universally implementable	The protocol is open, free, and universally implementable	Remain the same	Remain the same	Git/GitHub
A1.2	The protocol allows for an authentication and authorization procedure, where necessary	The protocol allows for an authentication and authorization procedure, where necessary	The protocol allows for an authentication and authorization procedure, where necessary	Remain the same	Remain the same, but less relevant	Git/GitHub
A2	Metadata are accessible, even when the data are no longer available	Software metadata are accessible, even when the software is no longer available	Theory metadata are accessible, even when the theory is no longer available	Rephrased	Rephrased, but less relevant	Zenodo
I1	(Meta)data use a formal, accessible, shared, and broadly applicable language for knowledge representation	Software and its associated metadata use a formal, accessible, shared and broadly applicable language to facilitate machine readability and data exchange	Theory and its associated metadata use a formal, accessible, shared and broadly applicable language to facilitate machine readability and reuse	Rephrased and extended	Rephrased and extended	Plain text, dot
I2	(Meta)data use vocabularies that follow FAIR principles	-	(Meta)data use vocabularies that follow FAIR principles	Reinterpreted, extended and split	Rephrased	Metabus? Manylabs?
I2S.1	-	Software and its associated metadata are formally described using controlled vocabularies that follow the FAIR principles		Reinterpreted, extended and split
I2S.2	-	Software use and produce data in types and formats that are formally described using controlled vocabularies that follow the FAIR principles		Reinterpreted, extended and split
I3	(Meta)data include qualified references to other (meta)data	-	(Meta)data includes qualified references to other (meta)data, including previous versions of the theory	Discarded	Extended	Reference DOI of theories and operationalizations
I4S	-	Software dependencies are documented and mechanisms to access them exist		Newly proposed
R1	(Meta)data are richly described with a plurality of accurate and relevant attributes	Software and its associated metadata are richly described with a plurality of accurate and relevant attributes	Theory and its associated metadata are richly described with a plurality of accurate and relevant attributes	Rephrased	Rephrased	Reference DOI of theories and operationalizations
R1.1	(Meta)data are released with a clear and accessible data usage license	Software and its associated metadata have independent, clear and accessible usage licenses compatible with the software dependencies	Theory (meta)data are released with a clear and accessible license	Rephrased and extended	Rephrased	CC0, because copyright likely does not cover theory
R1.2	(Meta)data are associated with detailed provenance	Software metadata include detailed provenance, detail level should be community agreed	Theory (meta)data are associated with detailed provenance	Rephrased	Rephrased	Comprehensive citation
R1.3	(Meta)data meet domain-relevant community standards	Software metadata and documentation meet domain-relevant community standards	Theory (meta)data and documentation meet domain-relevant community standards	Rephrased	Rephrased	This paper takes first step; further work is needed
